# Supplementary material for: The mutL Gene as a Genome-Wide Taxonomic Marker for High Resolution Discrimination of Lactiplantibacillus plantarum and Its Closely Related Taxa
Source: Microorganisms. 2021 Jul 23;9(8):1570. doi: 10.3390/microorganisms9081570 (PMC8399863; doi:10.3390/microorganisms9081570)
Supplement: Supplementary file 1 [file microorganisms-09-01570-s001.zip]

Archive with 1 entries (1 files):
- microorganisms-1288568-supplementary.xlsx
