# Supplementary material for: The mutL Gene as a Genome-Wide Taxonomic Marker for High Resolution Discrimination of Lactiplantibacillus plantarum and Its Closely Related Taxa
Source: Microorganisms. 2021 Jul 23;9(8):1570. doi: 10.3390/microorganisms9081570 (PMC8399863; doi:10.3390/microorganisms9081570)
Supplement: Supplementary file 1 [file microorganisms-09-01570-s001.zip › microorganisms-1288568-supplementary.xlsx]

## Sheet: Supplementary Table S1
Supplementary Table S1. Interspecific analysis of the genome-based selection targets within the L. plantarum group
Gene	Max.	Min.	Mean	Median	Annotation
pucR	97.5472	70.2583	75.6363	74.4025	Purine catabolism regulatory protein
pyrB	99.2521	68.8034	74.7003	72.8632	Aspartate carbamoyltransferase
pyrF	99.7199	71.4286	75.1429	72.956	Orotidine 5'-phosphate decarboxylase
agrA_1	99.7333	68.8	75.2389	73.2	Accessory gene regulator protein A
yedJ	99.3912	67.5799	72.4623	71.0996	putative protein YedJ
ddl	92.9919	77.7179	81.766	80.9524	D-alanine--D-alanine ligase
metQ	88.7273	76.1905	79.8845	79.159	Methionine-binding lipoprotein MetQ
gcvH_1	90.5724	70.0337	78.9278	79.1246	Glycine cleavage system H protein
ydaF	92.973	70.4505	75.01	74.1441	Putative ribosomal N-acetyltransferase YdaF
murA1	92.7866	74.1078	78.6278	77.9803	UDP-N-acetylglucosamine 1-carboxyvinyltransferase 1
atpB	98.1793	77.451	83.8683	80.3221	ATP synthase subunit a
pyrP	90.8665	74.7073	78.4575	77.7518	Uracil permease
glyA	93.7853	77.724	80.9806	80.0257	Serine hydroxymethyltransferase
tdk	98.9637	75.1701	82.7159	82.2971	Thymidine kinase
murT	97.4759	75.6496	80.9948	80.1039	Lipid II isoglutaminyl synthase (glutamine-hydrolyzing) subunit MurT
yvyI	88.4058	76.8116	80.2594	79.7101	Putative mannose-6-phosphate isomerase YvyI
yycI	98.4795	67.2515	72.7166	72.007	Two-component system WalR/WalK regulatory protein YycI
yycJ	98.4069	76.1029	80.719	79.8407	Putative metallo-hydrolase YycJ
hpaH	99.3041	68.5028	73.9193	72.387	Anthranilate 3-monooxygenase oxygenase component
tetO	98.5636	66.3174	71.5805	69.2385	Tetracycline resistance protein TetO
glpK_1	92.7963	73.4803	78.0359	76.8849	Glycerol kinase
ykoE	98.421	65.4386	73.4422	72.3958	Putative HMP/thiamine permease protein YkoE
bsaA	98.9712	71.9078	77.8229	75.2621	Glutathione peroxidase BsaA
dkgB	98.6763	73.0445	78.4822	76.2936	2,5-diketo-D-gluconic acid reductase B
greA_1	99.5754	70.5128	77.557	74.8673	Transcription elongation factor GreA
ndkA	97.8495	70.1075	77.2368	75.5914	Nucleoside diphosphate kinase
chrR	98.725	78.8707	84.3301	83.7887	Quinone reductase
pnuC	97.1903	74.9681	79.8127	78.4047	Nicotinamide riboside transporter PnuC
ackA_3	99.2481	72.264	78.7738	77.5543	Acetate kinase
ydcV	96.6912	74.0196	79.1496	77.9412	hypothetical protein
potB	97.7218	76.259	80.1223	79.3765	Spermidine/putrescine transport system permease protein PotB
potA	96.8124	76.4117	80.0603	79.2522	Spermidine/putrescine import ATP-binding protein PotA
adk	96.3636	83.9394	87.3485	86.6667	Adenylate kinase
serS_2	97.8091	79.1862	82.5269	81.1033	Serine--tRNA ligase
tagU_2	98.3622	73.1372	79.1289	78.1525	Polyisoprenyl-teichoic acid--peptidoglycan teichoic acid transferase TagU
emrB_1	99.121	74.3381	79.7358	79.0224	Multidrug export protein EmrB
murE	99.7301	75.9109	80.6343	79.9595	UDP-N-acetylmuramoyl-L-alanyl-D-glutamate--2,6-diaminopimelate ligase
asnA	98.1151	79.6627	84.7828	83.5814	Aspartate--ammonia ligase
recO	96.7047	73.9464	78.5161	77.3308	DNA repair protein RecO
aspS	96.8837	76.9231	81.5931	80.2118	Aspartate--tRNA ligase
hisS	96.7213	77.2301	81.6122	79.9296	Histidine--tRNA ligase
relA	93.739	77.6159	80.5488	79.8617	GTP pyrophosphokinase
hrcA	93.5824	79.8851	83.4557	82.8544	Heat-inducible transcription repressor HrcA
maa_2	98.0702	72.807	79.8051	77.807	Maltose O-acetyltransferase
pepDA_3	97.7353	77.7778	81.7921	81.6348	Dipeptidase A
perR	94.4099	74.0741	78.2936	76.7081	Peroxide operon regulator
zosA	99.1328	72.3497	76.2452	74.8094	Zinc-transporting ATPase
czcD	99.4369	72.5225	77.6839	76.5766	Cadmium, cobalt and zinc/H( )-K( ) antiporter
iscS_1	98.019	74.9132	78.3641	77.2135	Cysteine desulfurase IscS
prs_1	88.7164	72.6708	77.7864	77.1739	Ribose-phosphate pyrophosphokinase
def	92.8699	75.7576	80.9121	80.1248	Peptide deformylase
pdhA	96.7655	82.7493	85.6544	84.8607	Pyruvate dehydrogenase E1 component subunit alpha
tadA_2	92.5926	75.1029	79.7497	78.8066	tRNA-specific adenosine deaminase
mltF_2	95.5285	78.1843	81.5357	80.7588	Membrane-bound lytic murein transglycosylase F
artM_2	92.8475	78.0027	81.0916	80.6343	Arginine transport ATP-binding protein ArtM
uvrC	94.5455	77.2452	80.1439	79.3113	UvrABC system protein C
rnz	96.688	74.1453	78.4544	77.1368	Ribonuclease Z
kefB	99.4077	74.3134	78.5781	77.5983	Glutathione-regulated potassium-efflux system protein KefB
mntH_1	99.9283	76.8459	80.5041	78.389	Divalent metal cation transporter MntH
ybiT	99.2606	78.4966	82.3749	81.2692	putative ABC transporter ATP-binding protein YbiT
rpoE	99.3432	81.9376	87.2618	86.3711	DNA-directed RNA polymerase subunit delta
lemA	96.2567	76.3964	81.6389	79.9287	Protein LemA
acpS	94.2149	70.2479	76.1784	74.2424	Holo-[acyl-carrier-protein] synthase
queT	92.5049	73.9645	78.1065	77.1203	Queuosine precursor transporter QueT
hslR	99.6528	79.8611	83.941	83.3333	hypothetical protein
hslO	99.4369	75.6757	79.7203	78.491	33 kDa chaperonin
lysS	99.5333	81.7333	84.7952	83.5	Lysine--tRNA ligase
argS	94.849	78.6264	81.9814	81.5867	Arginine--tRNA ligase
yhaM	98.0632	74.2331	79.0124	77.8797	3'-5' exoribonuclease YhaM
murC	98.4745	78.566	82.612	81.6934	UDP-N-acetylmuramate--L-alanine ligase
ybhL	99.5816	71.8271	78.3047	75.8717	Inner membrane protein YbhL
dnaI	99.5726	74.0385	78.7334	76.9231	Primosomal protein DnaI
thrS	99.7097	84.5293	88.0583	87.0483	Threonine--tRNA ligase
yqeH	98.5048	75.5732	79.1255	77.7193	putative protein YqeH
menA_2	99.2776	75.8799	79.4715	77.3809	1,4-dihydroxy-2-naphthoate octaprenyltransferase
pheT	96.8156	74.8139	78.8186	77.9363	Phenylalanine--tRNA ligase beta subunit
udk	88.8889	77.1429	80.9366	80.5556	Uridine kinase
greA_2	99.3789	79.9172	83.9314	82.7122	Transcription elongation factor GreA
opuCB	96.1905	75.0794	79.4087	78.5714	Carnitine transport permease protein OpuCB
opuCD	98.0122	77.6758	81.0737	80.4281	Glycine betaine/carnitine/choline transport system permease protein OpuCD
rpoZ	99.5305	80.2817	86.085	85.446	DNA-directed RNA polymerase subunit omega
recG	95.4902	73.5886	78.1019	77.5325	ATP-dependent DNA helicase RecG
rnc	99.4253	78.8793	82.4235	81.5053	Ribonuclease 3
tcyB	95.339	75.7062	79.8925	79.5198	L-cystine transport system permease protein TcyB
cfa	98.8275	78.6132	83.1288	81.8906	Cyclopropane-fatty-acyl-phospholipid synthase
dltC_2	97.0464	78.481	85.8298	85.2321	D-alanyl carrier protein
lpdC	98.9138	80.3401	83.6228	82.5688	Gallate decarboxylase
tyrS	93.9539	80.1114	82.7455	82.4185	Tyrosine--tRNA ligase
gltT	98.9992	76.5974	79.7765	79.2148	Proton/sodium-glutamate symport protein
lrgB	98.9026	74.7599	80.6508	80.1783	Antiholin-like protein LrgB
dltC_1	98.7342	68.3544	79.3483	78.903	D-alanyl carrier protein
larMN	99.4934	72.561	77.6599	75.6098	putative fused nickel transport protein LarMN
larA	99.5294	78.1176	82.9848	81.4902	Lactate racemase
larC_1	99.8737	67.4419	76.5195	73.9268	Pyridinium-3,5-bisthiocarboxylic acid mononucleotide nickel insertion protein
larE	99.7593	77.6173	82.5679	80.3851	Pyridinium-3,5-bisthiocarboxylic acid mononucleotide synthase
thiD	98.7879	70.4242	76.9125	75.697	Hydroxymethylpyrimidine/phosphomethylpyrimidine kinase
yifK	98.6813	78.2418	81.8722	80.4762	putative transport protein YifK
ydjP	99.7446	67.3052	75.0036	72.7969	AB hydrolase superfamily protein YdjP
vioD	94.5633	65.0327	71.4207	70.4399	Capreomycidine synthase
kup_2	98.9232	68.8856	74.2285	72.1116	Low affinity potassium transport system protein kup
ccpA	99.0109	78.0415	82.281	81.7507	Catabolite control protein A
pbuG_1	99.0826	77.5229	81.7236	80.9633	Guanine/hypoxanthine permease PbuG
gppA_1	96.6667	75.6863	79.2229	77.7778	Guanosine-5'-triphosphate,3'-diphosphate pyrophosphatase
ppk	94.4367	75.9517	79.3734	78.2105	Polyphosphate kinase
glmS	95.9296	77.7228	81.179	80.4731	Glutamine--fructose-6-phosphate aminotransferase [isomerizing]
glmM	96.6814	80.3097	82.6881	81.969	Phosphoglucosamine mutase
pta	95.1943	77.1984	82.0921	81.4417	Phosphate acetyltransferase
uvrA_1	92.6821	77.486	80.4125	79.8494	UvrABC system protein A
yfbR	90.4321	74.0741	79.8268	79.0895	5'-deoxynucleotidase YfbR
trxB	94.9947	79.5527	83.4103	82.8541	Thioredoxin reductase
pstB3_1	92.8571	78.4391	81.8636	81.2831	Phosphate import ATP-binding protein PstB 3
pstC1	93.2258	78.6021	81.8399	81.4516	Phosphate transport system permease protein PstC 1
prfB	94.7858	76.8156	80.2158	79.0968	Peptide chain release factor 2
secA	95.7699	81.6836	85.3688	84.9216	Protein translocase subunit SecA
rex	98.0826	78.8288	82.1853	81.4904	Redox-sensing transcriptional repressor Rex
emrB_2	99.3939	74.2915	79.1146	77.3508	Multidrug export protein EmrB
yhaP	99.0969	64.8604	71.4787	68.9245	putative protein YhaP
rlmI	95.6007	72.5888	77.7026	76.6497	Ribosomal RNA large subunit methyltransferase I
pepF1_2	98.2222	66.8333	74.3105	71.9722	hypothetical protein
oppF	99.1718	76.9392	82.0752	81.0713	Oligopeptide transport ATP-binding protein OppF
dppC	99.4203	77.6812	83.2689	82.657	Dipeptide transport system permease protein DppC
rihC	98.5885	74.4518	78.7912	77.4123	Non-specific ribonucleoside hydrolase RihC
mco	98.8712	76.5604	81.6788	80.2789	Multicopper oxidase mco
nox_2	97.7088	75.4074	80.0892	78.3983	NADH oxidase
fnr	99.5495	71.7718	76.8268	74.7748	Anaerobic regulatory protein
menG	98.8795	71.2885	76.5324	74.3697	Demethylmenaquinone methyltransferase
psaA_1	98.7261	69.8718	75.3602	72.7904	Manganese ABC transporter substrate-binding lipoprotein
mleS	97.6886	80.663	84.5982	83.333	Malolactic enzyme
cydA	96.1806	79.1667	83.017	81.7361	Cytochrome bd ubiquinol oxidase subunit 1
xpt	95.068	74.5299	79.5681	77.8632	Xanthine phosphoribosyltransferase
pcrA	90.2116	78.6755	82.1161	81.2045	ATP-dependent DNA helicase PcrA
gatB_1	94.9474	81.6842	85.5166	84.8772	Aspartyl/glutamyl-tRNA(Asn/Gln) amidotransferase subunit B
hexR	97.7247	73.7443	78.1606	76.9056	HTH-type transcriptional regulator HexR
clpB	94.7389	76.1188	79.1738	78.3727	Chaperone protein ClpB
xerD	92.0479	74.5098	78.3327	77.5054	Tyrosine recombinase XerD
der	92.4485	79.5576	82.5578	82.2273	GTPase Der
dapB	97.4555	78.7532	83.0223	82.4428	4-hydroxy-tetrahydrodipicolinate reductase
rbgA	97.8947	74.061	79.39	78.1286	Ribosome biogenesis GTPase A
trmFO	97.4359	77.0739	80.5067	79.2609	Methylenetetrahydrofolate--tRNA-(uracil-5-)-methyltransferase TrmFO
xerC_1	99.2593	78.2895	81.7819	80.4276	Tyrosine recombinase XerC
clpY	98.8725	78.0832	80.9601	79.5983	ATP-dependent protease ATPase subunit ClpY
plsY	95.0558	72.8868	77.6979	76.4182	Glycerol-3-phosphate acyltransferase
carB_1	98.0874	73.8876	77.1619	75.5855	Carbamoyl-phosphate synthase large chain
rnhA_2	99.7416	66.6667	75.5743	73.5677	14.7 kDa ribonuclease H-like protein
thiO	98.0126	70.009	75.4793	72.8997	Glycine oxidase
clsA	98.6887	76.3486	79.927	78.7911	Major cardiolipin synthase ClsA
iphP	97.8371	68.5824	75.3523	74.0594	Tyrosine-protein phosphatase
guaC	99.3865	76.6871	80.7203	79.3456	GMP reductase
tsf	98.5211	83.959	87.5269	86.2912	Elongation factor Ts
rasP	92.723	74.8044	79.5036	78.7559	Regulator of sigma-W protease RasP
polC_2	93.9267	76.9356	80.1979	78.6857	DNA polymerase III PolC-type
mnmE	94.0374	76.8678	81.0504	80.6034	tRNA modification GTPase MnmE
mnmG	91.5228	78.6834	81.8384	81.3856	tRNA uridine 5-carboxymethylaminomethyl modification enzyme MnmG
padC	94.041	76.7225	81.3987	81.0056	Phenolic acid decarboxylase PadC
alaS	95.0814	77.6012	81.0579	81.0443	Alanine--tRNA ligase
queA	93.8164	78.4541	81.7713	80.9662	S-adenosylmethionine:tRNA ribosyltransferase-isomerase
ruvB	90.8012	76.8546	79.8893	79.2779	Holliday junction ATP-dependent DNA helicase RuvB
ymdB_1	96.4064	75.3408	80.1012	79.368	2',3'-cyclic-nucleotide 2'-phosphodiesterase
artQ	93.6137	76.1682	81.4425	81.1526	Arginine transport system permease protein ArtQ
minC	95.0673	74.7384	79.2227	77.13	Septum site-determining protein MinC
mreC	94.0898	75.4448	80.4389	79.1962	Cell shape-determining protein MreC
valS	96.5543	78.9888	82.8523	81.573	Valine--tRNA ligase
galK_2	96.9931	70.9622	77.7171	75.3007	Galactokinase
glmU	99.3492	78.0188	81.8531	80.8388	Bifunctional protein GlmU
znuB	98.3831	76.4925	79.7388	78.9801	High-affinity zinc uptake system membrane protein ZnuB
rsmA	97.6351	75.1126	79.6766	78.4347	Ribosomal RNA small subunit methyltransferase A
dtd3	97.9408	74.7748	80.0336	78.3784	D-aminoacyl-tRNA deacylase
metG	99.7076	78.2164	82.0649	80.7261	Methionine--tRNA ligase
gppA_2	99.4553	71.1039	77.5437	76.1983	Guanosine-5'-triphosphate,3'-diphosphate pyrophosphatase
trpS2	99.5084	79.7443	83.4289	82.6942	Tryptophan--tRNA ligase 2
helD_1	99.0476	74.1558	79.1619	77.2078	DNA helicase IV
phnE	99.2537	74.7512	79.2697	77.2727	hypothetical protein
phnW	99.0917	71.5713	77.4711	76.2035	2-aminoethylphosphonate--pyruvate transaminase
rsmC	99.0148	74.8769	79.3377	78.243	Ribosomal RNA small subunit methyltransferase C
nrdE2	99.5845	78.855	82.6831	81.2789	Ribonucleoside-diphosphate reductase subunit alpha 2
yvdD	99.1319	69.4444	76.7409	75.1736	LOG family protein YvdD
mrnC	98.5401	76.8856	82.1506	81.3869	Mini-ribonuclease 3
pepC	99.024	81.3814	84.839	84.3469	Aminopeptidase C
nadE	99.1546	74.5169	79.3344	77.2343	NH(3)-dependent NAD( ) synthetase
spxA_1	99.5062	77.284	83.2167	82.4691	Regulatory protein Spx
ypjQ	97.2056	72.4551	76.5136	75.4491	putative protein YpjQ
pflB	98.9376	81.9149	85.8016	85.1704	Formate acetyltransferase
epsH	97.6871	67.9012	77.2888	75.5102	Putative glycosyltransferase EpsH
thrC	99.3976	71.6868	76.4056	74.7323	Threonine synthase
purS	96.8628	75.2941	79.8911	78.6274	Phosphoribosylformylglycinamidine synthase subunit PurS
pbuG_2	99.1433	75.6757	80.0536	79.6478	Guanine/hypoxanthine permease PbuG
pyrC	99.6133	71.5391	76.5296	74.594	Dihydroorotase
carB_3	97.6078	76.6446	79.7713	77.825	Carbamoyl-phosphate synthase large chain
pyrDB	98.6928	72.2222	77.7324	76.3617	Dihydroorotate dehydrogenase B (NAD( )), catalytic subunit
pyrE_1	99.061	70.1095	75.4434	73.4742	Orotate phosphoribosyltransferase
addB	99.1126	66.2775	73.243	70.9516	ATP-dependent helicase/deoxyribonuclease subunit B
ssbA	98.1002	78.0528	86.0222	85.2034	Single-stranded DNA-binding protein A
yhfK	99.8442	71.0485	77.7366	76.6355	putative sugar epimerase YhfK
ybaK	99.0079	75.1479	79.126	78.1746	Cys-tRNA(Pro)/Cys-tRNA(Cys) deacylase YbaK
metP	90.9091	75.3623	79.3269	78.525	Methionine import system permease protein MetP
rodA	94.3615	76.143	81.9589	81.2376	Peptidoglycan glycosyltransferase RodA
atpC	95.5711	82.2844	87.1147	86.4802	ATP synthase epsilon chain
walK	99.3067	78.08	81.5348	80.7467	Sensor histidine kinase WalK
htrA	96.5162	74.6635	79.4088	77.9493	Serine protease Do-like HtrA
yvgN_1	97.9094	76.5389	80.9911	79.6748	putative oxidoreductase/MSMEI_2347
yfkN	99.0974	71.5116	75.4019	73.0496	Trifunctional nucleotide phosphoesterase protein YfkN
vdcB	95.7447	69.5652	78.6296	77.6596	putative UbiX-like flavin prenyltransferase
metN2	92.7326	76.4535	79.6862	78.8275	Methionine import ATP-binding protein MetN 2
zwf	99.798	74.5455	79.3314	78.4848	Glucose-6-phosphate 1-dehydrogenase
hprK	94.7257	78.635	82.667	82.4089	HPr kinase/phosphorylase
dnaX	99.5289	74.7045	79.5663	77.6199	DNA polymerase III subunit gamma/tau
sorA	99.5043	79.43	85.2032	84.3533	PTS system sorbose-specific EIIC component
cshA	97.2905	80.6717	84.2016	83.5702	ATP-dependent RNA helicase CshA
ltaS1_1	95.5302	77.3504	81.5077	80.8405	Lipoteichoic acid synthase 1
mecA	91.4952	76.7635	80.8317	79.7131	Adapter protein MecA
ftsZ	99.2212	76.6204	81.504	80.4944	Cell division protein FtsZ
dnaJ*	98.6002	77.3996	82.2441	81.4086	Chaperone protein DnaJ
sph	99.528	78.4661	84.7132	84.4248	Oleate hydratase
mtlD	98.4456	82.3325	87.5551	86.4421	Mannitol-1-phosphate 5-dehydrogenase
map	98.6111	81.5657	85.2238	84.596	Methionine aminopeptidase
rplF	99.8138	87.8957	93.1513	93.2961	50S ribosomal protein L6
clpC	99.7206	77.1657	81.0557	80.02	ATP-dependent Clp protease ATP-binding subunit ClpC
pepDA_2	98.6496	80.0284	82.9997	81.7697	Dipeptidase A
fetB	99.6032	74.7355	79.1079	78.6376	putative iron export permease protein FetB
era	94.9395	78.5478	81.8849	81.2431	GTPase Era
lepA	96.4597	79.4118	82.3318	81.7266	Elongation factor 4
yheH	99.3289	75	80.321	78.8311	putative multidrug resistance ABC transporter ATP-binding/permease protein YheH
folE	98.2456	75.7895	80.5507	79.1228	GTP cyclohydrolase 1
mnmA	96.0317	81.4222	84.7474	84.285	tRNA-specific 2-thiouridylase MnmA
pdhD	93.9844	78.1316	81.8373	81.1748	Dihydrolipoyl dehydrogenase
rpsT	99.6078	85.098	90.5447	90	30S ribosomal protein S20
lacR	99.4709	80.291	85.6041	84.7222	HTH-type transcriptional repressor GlcR
glnP	99.8471	77.9817	81.8	80.7339	putative glutamine ABC transporter permease protein GlnP
hflX	98.2253	77.0062	81.6294	80.0154	GTPase HflX
guaA	98.5228	81.5029	86.6017	85.1638	GMP synthase [glutamine-hydrolyzing]
pyrG	99.3804	82.2471	85.681	84.73	CTP synthase
murAB	98.1265	78.4543	82.2925	81.5769	UDP-N-acetylglucosamine 1-carboxyvinyltransferase 2
leuS	97.6102	81.1056	84.4846	83.4879	Leucine--tRNA ligase
nrdR	99.8062	76.6082	82.3366	80.5068	Transcriptional repressor NrdR
gnd	99.0953	83.0202	86.7838	86.0125	6-phosphogluconate dehydrogenase, decarboxylating
acyP	99.2674	73.9927	81.0033	79.1209	Acylphosphatase
nsrR	87.8095	66.6667	73.9643	73.3333	HTH-type transcriptional repressor NsrR
pheS*	93.6008	80.1337	83.0256	82.2827	Phenylalanine--tRNA ligase alpha subunit
xseB	96.9697	73.8397	80.8983	79.2208	Exodeoxyribonuclease 7 small subunit
argR_2	99.5643	78.4314	83.0065	81.3726	Arginine repressor
acpP_1	99.187	74.8971	83.0743	81.7073	Acyl carrier protein
cmpR	93.0881	77.369	81.4815	80.3233	HTH-type transcriptional activator CmpR
ychF	95.4587	80.9243	85.289	84.9228	Ribosome-binding ATPase YchF
IMPDH	95.6597	81.684	85.5083	85.2865	Inosine-5'-monophosphate dehydrogenase
larR	99.3994	78.3674	83.1709	82.2072	Lactate racemization regulatory protein
hisE	91.5888	76.947	80.9136	80.1212	Phosphoribosyl-ATP pyrophosphatase
hisB	97.6068	78.8034	82.094	81.0256	Imidazoleglycerol-phosphate dehydratase
fpaP	93.0693	77.1523	82.6078	82.1192	Proline iminopeptidase
dacA_1	92.8826	77.3428	81.8853	81.376	Diadenylate cyclase
smpB	98.5138	76.2208	82.3071	81.104	SsrA-binding protein
tpiA	98.6825	87.747	91.1763	90.5797	Triosephosphate isomerase
cggR	99.5155	82.3643	86.994	85.7558	Central glycolytic genes regulator
whiA	96.8918	79.0997	83.0564	82.4759	putative cell division protein WhiA
gtaB	99.0228	82.0261	84.9322	84.1219	UTP--glucose-1-phosphate uridylyltransferase
phoU	93.1852	75.5556	80.3709	79.656	Phosphate-specific transport system accessory protein PhoU
pstB3_2	95.4321	77.9012	81.6187	81.0494	Phosphate import ATP-binding protein PstB 3
pstA	94.3503	77.9661	81.0734	80.678	Phosphate transport system permease protein PstA
hpf	99.1182	87.478	91.6961	90.8289	Ribosome hibernation promotion factor
tagO	93.898	75.592	79.5816	78.4608	putative undecaprenyl-phosphate N-acetylglucosaminyl 1-phosphate transferase
kimA	92.7015	77.7233	81.7205	81.0185	Potassium transporter KimA
hsp60*	99.631	85.3013	89.0204	88.2534	60 kDa chaperonin
glcU_2	90.7925	76.5734	82.0157	81.6433	putative glucose uptake protein GlcU
pgi	96.748	87.2875	90.8762	89.9852	Glucose-6-phosphate isomerase
ptsI	99.7112	83.3333	88.3682	87.7132	Phosphoenolpyruvate-protein phosphotransferase
oppD	99.4444	80.9259	84.0998	83.1944	Oligopeptide transport ATP-binding protein OppD
prfC	98.6692	80.2281	83.5041	82.5095	Peptide chain release factor 3
cydB	94.9799	78.0121	81.7297	81.2751	Cytochrome bd-I ubiquinol oxidase subunit 2
gatC_1	93.4579	72.2741	80.039	77.2586	Glutamyl-tRNA(Gln) amidotransferase subunit C
dagK	93.8416	75.8553	80.805	79.6162	Diacylglycerol kinase
pfkA	99.6885	79.9585	85.0554	82.6064	ATP-dependent 6-phosphofructokinase
topA	97.8585	79.2831	83.1819	81.8775	DNA topoisomerase 1
parE	95.5157	79.2227	81.6753	80.5929	DNA topoisomerase 4 subunit B
purA	99.6899	81.4729	84.494	83.2558	Adenylosuccinate synthetase
purB	99.1532	78.9069	82.54	80.8314	Adenylosuccinate lyase
lexA	96.3665	80.6349	83.5332	83.4127	LexA repressor
frr	98.4043	76.9504	82.2252	81.2057	Ribosome-recycling factor
gyrB	95.8911	80.8937	84.6159	83.8469	DNA gyrase subunit B
dnaA	95.0292	81.5712	84.6583	83.8473	Chromosomal replication initiator protein DnaA
glyS	93.765	76.307	79.9774	78.5372	Glycine--tRNA ligase beta subunit
yrrK	94.4828	75.8621	81.4559	79.8851	Putative pre-16S rRNA nuclease
cshB	92.4107	78.0506	81.3554	80.5804	DEAD-box ATP-dependent RNA helicase CshB
rny	97.8846	83.6538	88.515	87.2115	Ribonuclease Y
aqpZ2	94.1628	74.5008	80.6964	79.4931	Aquaporin Z 2
ybeY	92.2917	73.3333	79.0741	78.3333	Endoribonuclease YbeY
purR_2	99.5221	77.6119	82.9372	82.2581	Pur operon repressor
yabA	99.4253	79.023	85.1932	84.7701	Initiation-control protein YabA
darA	99.0909	76.6667	81.8013	80.6061	Cyclic di-AMP receptor A
nrdH	99.5671	77.4892	85.9428	85.4978	Glutaredoxin-like protein NrdH
nrdF2	99.1098	81.2067	85.1388	84.6192	Ribonucleoside-diphosphate reductase subunit beta nrdF2
gltX	99.9329	82.7632	86.901	85.882	Glutamate--tRNA ligase
yheS_2	99.0348	77.3902	81.6659	81.3668	putative ABC transporter ATP-binding protein YheS
nfo	90.6355	71.7949	77.3141	76.3455	putative endonuclease 4
hom	99.7669	78.7102	82.4678	81.08	Homoserine dehydrogenase
pncB2	98.783	79.0048	82.6292	80.9475	Nicotinate phosphoribosyltransferase pncB2
betL	95.3837	78.6896	82.3684	81.0552	Glycine betaine transporter BetL
pflA	98.5401	75.8578	81.26	79.1363	Pyruvate formate-lyase 1-activating enzyme
ptcB_1	99.6855	79.3651	87.7868	88.8849	PTS system galactose-specific EIIB component
pyrR_2	99.4475	78.453	84.2644	83.3333	Bifunctional protein pyrR
lplJ	96.0552	76.9231	81.213	80.9172	Lipoate-protein ligase LplJ
atpG	99.2593	82.1164	86.7725	86.0318	ATP synthase gamma chain
atpF	99.8062	82.1705	86.5633	85.0775	ATP synthase subunit b
prfA	95.2909	79.8707	83.3538	82.8255	Peptide chain release factor 1
ilvE	93.0029	79.5918	83.2227	82.9446	Branched-chain-amino-acid aminotransferase
prmA	87.3817	72.6604	76.9862	76.0778	Ribosomal protein L11 methyltransferase
uppP	98.7923	76.3285	82.1162	80.7367	Undecaprenyl-diphosphatase
ffh	98.6197	80.6763	84.6236	83.6784	Signal recognition particle protein
hdfR_2	93.75	78.5417	81.9604	80.9896	HTH-type transcriptional regulator HdfR
coaA	99.1285	74.7277	79.8621	78.4091	Pantothenate kinase
tig	95.3893	86.4085	89.5876	89.2436	Trigger factor
clpX	92.575	80.9637	83.8533	83.0964	ATP-dependent Clp protease ATP-binding subunit ClpX
dltD	98.7481	71.975	77.4882	75.8216	Protein DltD
mtlF	99.3333	86.8889	91.6296	91.2222	Mannitol-specific phosphotransferase enzyme IIA component
fba	99.8843	87.8472	93.4639	93.1713	Fructose-bisphosphate aldolase
rplB	99.5238	90.3571	92.9762	92.6191	50S ribosomal protein L2
rplW	99.6599	91.4966	94.52	94.5578	50S ribosomal protein L23
rplC	99.6825	90.9524	94.0344	93.3333	50S ribosomal protein L3
rpoB*	99.8336	85.6786	89.7587	88.7687	DNA-directed RNA polymerase subunit beta
ctsR	99.5726	78.6325	84.4551	82.5855	Transcriptional regulator CtsR
sigA	99.5483	81.5718	85.3508	84.5529	RNA polymerase sigma factor SigA
yjbM	92.7602	77.6772	82.4766	81.9005	GTP pyrophosphokinase YjbM
ndoA	95.4198	75.0636	81.8574	80.5109	Endoribonuclease EndoA
hit_1	99.3377	75.1678	81.1827	80.6843	Protein hit
rplT	99.7199	87.1149	92.2814	92.0168	50S ribosomal protein L20
efp	95.5197	86.0215	89.4016	88.7097	Elongation factor P
opuCA	95.7806	76.4903	81.475	80.5802	Carnitine transport ATP-binding protein OpuCA
plsX	95.0334	77.6504	81.2639	80.5158	Phosphate acyltransferase
nupG	95.9502	81.655	85.7764	85.0683	Purine nucleoside transport protein NupG
soj	94.401	79.1667	83.2538	82.6172	Sporulation initiation inhibitor protein Soj
ygaZ	96.732	77.9548	84.2646	83.0065	hypothetical protein
gpmA_5	97.4026	74.6032	88.947	91.6306	2,3-bisphosphoglycerate-dependent phosphoglycerate mutase
dapH	97.7497	77.6371	84.0795	83.5443	2,3,4,5-tetrahydropyridine-2,6-dicarboxylate N-acetyltransferase
argG	93.3657	79.2271	82.303	81.9579	Argininosuccinate synthase
spsB_2	99.5146	72.8155	79.0834	77.8317	Signal peptidase IB
rps1	98.4496	84.1001	89.8436	88.9535	30S ribosomal protein S1
hslV	98.895	79.558	83.0008	81.9521	ATP-dependent protease subunit HslV
carA_1	98.0609	78.855	82.0355	81.4866	Carbamoyl-phosphate synthase small chain
rplI	99.3377	77.9249	82.4687	81.2362	50S ribosomal protein L9
qacC	98.2456	77.6699	83.0253	80.7018	Quaternary ammonium compound-resistance protein QacC
tgt	91.4261	78.5652	81.953	81.6273	Queuine tRNA-ribosyltransferase
minD	95.4151	77.0756	80.7827	79.6159	Septum site-determining protein MinD
recR	99.5	81	84.5694	83.25	Recombination protein RecR
nusG	99.2714	81.4208	86.3439	85.7013	Transcription termination/antitermination protein NusG
nagR	99.4302	80.3419	84.2537	83.2621	HTH-type transcriptional repressor NagR
nagA	99.8241	84.6086	88.0485	87.2911	N-acetylglucosamine-6-phosphate deacetylase
rutB	90.0901	70.991	75.045	74.0541	Peroxyureidoacrylate/ureidoacrylate amidohydrolase RutB
dxs	94.5205	71.1758	74.5621	73.1562	1-deoxy-D-xylulose-5-phosphate synthase
ptcA	99.7126	74.7126	84.0602	83.3333	PTS system galactose-specific EIIA component
mbl	93.9122	81.2375	84.6668	83.8323	Cell shape-determining protein Mbl
pgl	93.7255	69.697	75.253	73.8235	6-phosphogluconolactonase
trmL	99.6101	76.4133	81.0901	79.4347	tRNA (cytidine(34)-2'-O)-methyltransferase
spoIIIE	95.0586	70.2537	73.9834	72.1581	DNA translocase SpoIIIE
ntpJ	88.2483	72.4316	75.0062	74.3163	Potassium/sodium uptake protein NtpJ
dnaC	95.6491	78.9216	83.4516	83.0877	Replicative DNA helicase
rplQ	98.9583	88.5417	93.2581	93.2292	50S ribosomal protein L17
secY	98.1482	86.8827	90.0013	89.429	Protein translocase subunit SecY
rpmD	99.4536	85.7923	91.6211	90.9836	50S ribosomal protein L30
rpsE	99.8004	91.6168	95.1708	94.9102	30S ribosomal protein S5
rplX	99.6795	90.3846	94.3899	93.3013	50S ribosomal protein L24
rpsQ	99.6296	89.2593	93.5494	92.7778	30S ribosomal protein S17
ldh_1	90.4609	70.5005	75.3913	73.9317	L-lactate dehydrogenase
rsmD	90.2482	68.9922	76.0039	75.6338	Ribosomal RNA small subunit methyltransferase D
typA	96.7917	81.8628	87.3736	87.6291	GTP-binding protein TypA/BipA
coaD	89.2276	70.3477	76.5042	76.1179	Phosphopantetheine adenylyltransferase
rpsO	99.6296	90.3704	94.1461	93.7037	30S ribosomal protein S15
yqeN	88.9831	72.6727	75.9951	75.1656	putative protein YqeN
dapA_2	90.6071	75.0286	78.7451	77.3769	4-hydroxy-tetrahydrodipicolinate synthase
glnA	94.3578	80.2524	84.6428	83.2591	Glutamine synthetase
gmk_1	99.839	84.7021	89.3049	88.4058	Guanylate kinase
pepX	90.0491	72.2085	76.0276	75.0923	Xaa-Pro dipeptidyl-peptidase
asd	99.9058	80.3588	85.8237	84.3248	Aspartate-semialdehyde dehydrogenase
pgk	99.7506	88.8612	92.7057	92.1031	Phosphoglycerate kinase
clpP	96.7851	85.4484	89.7349	89.2555	ATP-dependent Clp protease proteolytic subunit
steT	92.042	73.7557	77.2451	76.271	Serine/threonine exchanger SteT
ytpP	98.4424	83.8006	87.6475	86.9159	Thioredoxin-like protein YtpP
pyk	98.9779	89.6082	93.1604	92.6746	Pyruvate kinase
rpsB	98.1343	88.4328	92.2591	91.8227	30S ribosomal protein S2
rbfA	97.1751	78.8136	83.0744	81.6384	Ribosome-binding factor A
rpsF	99.6667	91.3333	94.3333	93.8333	30S ribosomal protein S6
prs_2	97.3496	85.1582	88.1639	87.1046	Ribose-phosphate pyrophosphokinase
veg	98.8095	80.5556	88.6243	88.2936	Protein Veg
radA	99.1304	77.2694	81.3832	80.4285	DNA repair protein RadA
atpA	98.5536	84.3524	88.5875	87.4753	ATP synthase subunit alpha
fus	99.3324	90.1624	93.3594	92.9661	Elongation factor G
rplO	99.537	90.0463	94.9396	94.4444	50S ribosomal protein L15
rpsG	99.5754	89.3843	93.9137	93.3121	30S ribosomal protein S7
rpsL	99.7584	89.1304	93.7265	93.3575	30S ribosomal protein S12
nusB	95.9524	75	81.422	80.5952	Transcription antitermination protein NusB
glyQ	97.4445	83.2222	86.4846	86.0555	Glycine--tRNA ligase alpha subunit
fmt	95.7023	73.1013	78.0482	76.2503	Methionyl-tRNA formyltransferase
rnjA	93.0233	81.9917	84.1301	83.5718	Ribonuclease J1
pdhB	96.0123	83.1288	85.6879	85.4295	Pyruvate dehydrogenase E1 component subunit beta
tuf*	99.5791	91.4983	94.9752	94.9495	Elongation factor Tu
rsmG	90.7483	71.7007	76.2774	75.102	Ribosomal RNA small subunit methyltransferase G
noc	92.0188	71.4959	76.6433	75.8539	Nucleoid occlusion protein
hpt	99.8158	79.6296	84.7591	83.5185	Hypoxanthine-guanine phosphoribosyltransferase
rplU	99.6764	86.4078	93.15	93.2039	50S ribosomal protein L21
srrA_1	91.4493	81.5942	84.525	84.2754	Transcriptional regulatory protein SrrA
eno2	99.5485	92.7765	95.222	94.8457	Enolase 2
gap	99.9022	92.8641	95.9949	95.5523	Glyceraldehyde-3-phosphate dehydrogenase
oppB	98.8172	81.5054	85.3495	84.5161	Oligopeptide transport system permease protein OppB
nhaC_2	92.3028	72.6822	76.8594	76.389	Na( )/H( ) antiporter NhaC
menH_2	95.966	71.9298	76.7473	75.5112	2-succinyl-6-hydroxy-2,4-cyclohexadiene-1-carboxylate synthase
gpsB_1	99.1228	87.7193	91.5854	90.6433	Cell cycle protein GpsB
mreB	98.9055	82.8856	86.6307	86.0199	Cell shape-determining protein MreB
rpsD	99.0148	89.491	93.6508	93.7603	30S ribosomal protein S4
ctpF	99.0142	75.8698	79.9464	78.0519	putative cation-transporting ATPase F
cmpD	90.4215	72.5415	76.3516	75.0319	Bicarbonate transport ATP-binding protein CmpD
atpD	98.433	87.5356	91.7062	91.3461	ATP synthase subunit beta
upp	97.7778	83.4921	86.8298	85.3968	Uracil phosphoribosyltransferase
walR	99.0113	79.3785	83.3686	82.7684	Transcriptional regulatory protein WalR
ltaS1_2	94.2897	72.7484	76.9884	75.9517	Lipoteichoic acid synthase 1
yutF	87.3737	75.505	79.2789	79.1035	Acid sugar phosphatase
rpsC	99.6942	90.9786	93.8096	93.578	30S ribosomal protein S3
rdgB	91.4614	70.6076	76.4471	75.33	dITP/XTP pyrophosphatase
nhaK_1	90.2817	72.9108	76.7122	75.8451	Sodium, potassium, lithium and rubidium/H( ) antiporter
murB	93.0693	73.2892	77.843	76.766	UDP-N-acetylenolpyruvoylglucosamine reductase
exoA	90.5882	71.0317	77.506	76.6534	Exodeoxyribonuclease
polC_1	89.7579	72.9981	77.9226	77.0019	DNA polymerase III PolC-type
clcA	89.6396	70.5996	74.2376	73.8233	H( )/Cl(-) exchange transporter ClcA
rpoN1	90.583	73.7079	77.2388	76.0674	RNA polymerase sigma-54 factor 1
rpsK	98.718	91.0256	94.9573	95	30S ribosomal protein S11
infA	98.6301	90.8676	93.5692	93.6073	Translation initiation factor IF-1
rplE	99.2634	93.0018	96.2758	96.6851	50S ribosomal protein L5
phoP	91.5629	75.1037	79.0626	78.0555	Alkaline phosphatase synthesis transcriptional regulatory protein PhoP
cadA	98.3202	70.4233	77.6034	76.6404	Cadmium-transporting ATPase
spxA_2	99.0544	84.1608	89.0202	88.1797	Regulatory protein Spx
iap	92.2027	67.316	75.242	73.9329	hypothetical protein
luxS	95.3878	81.1321	87.0661	87.2117	S-ribosylhomocysteine lyase
apbE_1	99.1914	71.0027	77.2321	75.9209	FAD:protein FMN transferase
trmK	92.6554	67.6554	72.6098	71.4689	tRNA (adenine(22)-N(1))-methyltransferase
cmk	91.4119	73.9766	79.0044	78.2895	Cytidylate kinase
cycA_1	90.5294	74.5712	77.5283	76.6069	D-serine/D-alanine/glycine transporter
yfiC	95.2569	68.1159	73.9079	73.4127	tRNA1(Val) (adenine(37)-N6)-methyltransferase
nusA	89.7373	76.7974	80.1713	79.8846	Transcription termination/antitermination protein NusA
infB	91.352	75.5945	79.1768	78.1568	Translation initiation factor IF-2
dinB_2	87.8307	72.3986	75.9891	75.3086	DNA polymerase IV
mutL	92.7835	69.0231	72.7182	71.6458	DNA mismatch repair protein MutL
recA*	93.0884	75.6376	80.6012	80.0715	Protein RecA
tsaB	94.2149	69.4215	74.3075	72.865	tRNA threonylcarbamoyladenosine biosynthesis protein TsaB
dut	95.3445	71.6946	77.426	76.7225	Deoxyuridine 5'-triphosphate nucleotidohydrolase
copY	99.3007	69.9301	74.6568	72.7273	Transcriptional repressor CopY
ydhF_2	92.3996	70.3583	75.7962	75.1357	Oxidoreductase YdhF
dnaD	93.5262	68.5714	74.1797	72.0386	DNA replication protein DnaD
yitU	89.4608	68.9866	75.5892	74.5375	5-amino-6-(5-phospho-D-ribitylamino)uracil phosphatase YitU
pepDA_1	90.8333	71.875	75.5189	74.5139	Dipeptidase A
morA	92.5926	70.8189	74.559	73.3678	Morphine 6-dehydrogenase
ycsE	91.6967	70.8785	76.9804	76.8485	5-amino-6-(5-phospho-D-ribitylamino)uracil phosphatase YcsE
pspB	92.4444	72.1726	76.4046	75.7239	Putative phosphoserine phosphatase 2
yydK_2	99.7175	72.0339	75.8392	74.9413	putative HTH-type transcriptional regulator YydK
ytrA_1	94.086	77.4193	82.4522	81.9892	hypothetical protein
bceA	86.0269	73.8095	77.9429	76.918	Bacitracin export ATP-binding protein BceA
urdA_3	90.9688	70.6271	75.9784	75.1231	Urocanate reductase
purN	95.6822	70.1209	74.5394	73.8342	Phosphoribosylglycinamide formyltransferase
ywlC	87.7451	72.9412	77.0507	75.8824	Threonylcarbamoyl-AMP synthase
gatD	93.2227	73.1674	78.6077	77.9391	Lipid II isoglutaminyl synthase (glutamine-hydrolyzing) subunit GatD
mepA_1	95.1131	73.7069	78.5312	77.5971	Multidrug export protein MepA
ackA_2	98.064	70.8754	76.3982	76.0101	Acetate kinase
ykoC	97.5758	68.1818	73.8679	72.197	Energy-coupling factor transporter transmembrane protein EcfT
pepD	99.2938	75.7768	79.404	77.6483	Dipeptidase
mtlR	99.1329	72.736	77.842	76.0357	Transcriptional regulator MtlR
trxA_1	99.0991	69.0691	76.6245	76.5766	Thioredoxin
treA	99.2092	69.8905	74.6418	73.0839	Trehalose-6-phosphate hydrolase
msrA_2	88.8889	73.823	77.6313	76.9303	Peptide methionine sulfoxide reductase MsrA
ywnA	98.4127	70.9751	77.3976	76.644	Putative HTH-type transcriptional regulator YwnA
sasA_2	98.9833	66.523	72.3536	71.5217	Adaptive-response sensory-kinase SasA
ywaC	99.8557	71.7172	77.0369	75.6854	GTP pyrophosphokinase YwaC
dinG_2	98.3966	70.1688	74.7842	73.072	3'-5' exonuclease DinG
potD	98.4127	74.4164	79.1005	78.198	Spermidine/putrescine-binding periplasmic protein
puuR	98.895	70.3499	77.1639	76.0589	hypothetical protein
adhE_2	98.538	73.8147	78.626	77.9481	Aldehyde-alcohol dehydrogenase
xylP	98.7851	70.0152	75.8647	74.2977	Isoprimeverose transporter
lysP	90.5647	77.8468	80.9223	80.5096	Lysine-specific permease
cspLA	99.5025	90.5473	94.1819	94.5274	Cold shock-like protein CspLA
mntR	99.3827	76.8518	80.9499	79.784	HTH-type transcriptional regulator MntR
asnB_1	98.0547	81.5692	84.5089	83.1227	Asparagine synthetase [glutamine-hydrolyzing] 1
galE_1	99.5984	77.5428	81.886	80.5221	UDP-glucose 4-epimerase
lysC	99.8337	76.2023	79.7106	78.803	Aspartokinase
recQ_2	94.3063	72.6368	76.7179	75.641	ATP-dependent DNA helicase RecQ
rlmCD	98.9626	73.9893	77.424	76.5658	23S rRNA (uracil-C(5))-methyltransferase RlmCD
fetA	99.5392	67.1275	72.1881	69.9693	putative iron export ATP-binding protein FetA
dnaG	97.5545	68.9527	75.5909	73.6405	DNA primase
yqeY	97.5225	82.2072	86.4364	85.1351	putative protein YqeY
yqfL	90.5983	71.3407	76.467	75.9359	Putative pyruvate, phosphate dikinase regulatory protein
dtd	94.4072	69.1275	74.6582	73.4899	D-aminoacyl-tRNA deacylase
dltA	93.5167	74.5252	79.8538	79.1216	D-alanine--D-alanyl carrier protein ligase
dnaK*	97.1643	84.8631	87.8783	87.4396	Chaperone protein DnaK
grpE	95.0739	65.5172	73.1458	70.2703	Protein GrpE
larD_1	99.8605	79.0795	83.2256	81.7227	D/L-lactic acid transporter
larD_2	97.3501	83.5425	86.993	85.8839	D/L-lactic acid transporter
ytrE	98.718	70.7977	76.9073	75.5698	putative ABC transporter ATP-binding protein
dapE_2	99.2082	68.3657	74.1353	70.6715	putative succinyl-diaminopimelate desuccinylase
adhR_1	99.5402	68.5058	75.9706	74.1379	hypothetical protein
qmcA	99.2248	74.3674	79.5782	78.8483	Protein QmcA
folB	99.729	72.8997	78.3725	77.3713	Dihydroneopterin aldolase
tag_1	98.3607	68.75	73.8672	72.1591	DNA-3-methyladenine glycosylase 1
metE_1	98.4808	71.5818	76.7731	75.6806	hypothetical protein
yhhX	92.8431	70.1082	74.9793	74.8039	putative oxidoreductase YhhX
ccpB	96.4856	67.7316	71.9116	70.394	Catabolite control protein B
rihB	98.4326	71.6823	77.9781	77.116	Pyrimidine-specific ribonucleoside hydrolase RihB
yumC	99.7992	70.9581	75.6232	74.3741	Ferredoxin--NADP reductase 2
cutC	95.1487	70.266	74.6957	73.3959	Copper homeostasis protein CutC
rlmA	99.4152	68.4717	73.9892	71.8714	23S rRNA (guanine(745)-N(1))-methyltransferase
brnQ_1	99.4815	66.2938	70.9323	69.0163	Branched-chain amino acid transport system 2 carrier protein
mraZ	99.5434	75.3425	80.156	78.4247	Transcriptional regulator MraZ
rsmH	98.9583	71.9958	76.3927	75.6947	Ribosomal RNA small subunit methyltransferase H
ftsL	99.7416	67.7249	78.0374	76.2088	Cell division protein FtsL
pbpB	93.2306	70.3081	76.1801	75.07	Penicillin-binding protein 2B
mraY	90.8903	74.5342	79.2271	78.882	Phospho-N-acetylmuramoyl-pentapeptide-transferase
murD	91.9565	74.7826	78.3837	78.0072	UDP-N-acetylmuramoylalanine--D-glutamate ligase
murG	90.9341	72.619	76.8493	76.2363	UDP-N-acetylglucosamine--N-acetylmuramyl-(pentapeptide) pyrophosphoryl-undecaprenol N-acetylglucosamine transferase
ftsA	98.5895	77.2086	81.2807	79.3244	Cell division protein FtsA
sepF	90.3073	67.3709	75.9328	72.9832	Cell division protein SepF
gpsB_2	95.279	80.8908	85.0337	84.7375	Cell cycle protein GpsB
ileS	95.9271	78.9925	82.1712	81.3505	Isoleucine--tRNA ligase
dapF	99.7998	75.3754	79.9298	78.7106	Diaminopimelate epimerase
mtnN	99.7114	76.6234	80.3745	79.0494	5'-methylthioadenosine/S-adenosylhomocysteine nucleosidase
ktrA	90.7994	74.5098	78.054	77.9789	Ktr system potassium uptake protein A
pspA_1	88.2883	71.021	76.0928	75.9009	Phosphoserine phosphatase 1
pdhC	95.672	74.0741	79.1145	78.0562	Dihydrolipoyllysine-residue acetyltransferase component of pyruvate dehydrogenase complex
pycA	90.2972	77.1853	80.2237	79.764	Pyruvate carboxylase
rnj2	89.6232	75.784	78.9026	78.01	Ribonuclease J 2
engB	92.9293	78.1145	81.7455	80.8081	putative GTP-binding protein EngB
fruA	96.7988	81.3395	84.0897	83.1404	PTS system fructose-specific EIIABC component
lacC	93.4641	78.4314	81.6328	80.5555	Tagatose-6-phosphate kinase
obg	97.5309	77.6235	80.8235	79.6682	GTPase Obg
yhdG_1	90.9156	75.0718	79.138	78.5995	putative amino acid permease YhdG
ndx1	93.5714	70.5314	76.6954	74.9109	Diadenosine hexaphosphate hydrolase
zur	99.3243	70.7763	77.6209	75.9013	Zinc-specific metallo-regulatory protein
dapX_1	99.8321	73.2998	77.5184	76.7588	putative N-acetyl-LL-diaminopimelate aminotransferase
ldhA	99.8993	72.3061	77.5904	76.1329	D-lactate dehydrogenase
glnH_1	99.761	71.2067	78.1063	76.1051	ABC transporter glutamine-binding protein GlnH
rppH_2	98.1735	71.0046	75.1268	74.5434	RNA pyrophosphohydrolase
gdx	99.0476	72.327	79.5325	78.3573	Guanidinium exporter
gpmA_2	99.2625	66.6667	74.0707	71.9026	2,3-bisphosphoglycerate-dependent phosphoglycerate mutase
gpmA_3	99.6956	74.1248	79.8918	79.0715	2,3-bisphosphoglycerate-dependent phosphoglycerate mutase
strA	98.4397	71.9149	78.3727	77.9433	Sortase A
htpX	95.4445	72.7982	77.9037	77.2222	Protease HtpX
murF	97.9122	72.9302	77.077	75.7739	UDP-N-acetylmuramoyl-tripeptide--D-alanyl-D-alanine ligase
alr	91.0461	70.0355	75.5762	74.7784	Alanine racemase
pth	99.4624	69.534	76.3491	75.7168	Peptidyl-tRNA hydrolase
mfd	98.8662	75.2268	79.0393	78.2074	Transcription-repair-coupling factor
murJ_1	98.0062	71.7134	76.1648	74.2991	lipid II flippase MurJ
pnp	99.6296	75.1412	80.6261	78.7037	Polyribonucleotide nucleotidyltransferase
dusB	99.504	72.5549	76.9313	75.3214	tRNA-dihydrouridine synthase B
hmoB	92.4152	74.8503	79.5631	78.9421	Heme-degrading monooxygenase HmoB
spxA_3	92.9825	75.188	79.929	78.9474	Regulatory protein Spx
rocC	97.3247	74.0419	78.2032	77.5599	Amino-acid permease RocC
metK	97.3064	79.8291	83.7285	83.2071	S-adenosylmethionine synthase
bmr3_2	97.139	74.5968	77.5647	76.8899	Multidrug resistance protein 3
murJ_2	97.6661	72.6511	77.0596	75.5236	Lipid II flippase MurJ
rsuA	95.5466	69.5473	75.929	75.2362	Ribosomal small subunit pseudouridine synthase A
mscL	91.0761	73.7533	79.1331	77.1243	Large-conductance mechanosensitive channel
yitJ	99.3538	68.5514	73.8991	72.3209	Bifunctional homocysteine S-methyltransferase/5,10-methylenetetrahydrofolate reductase
metE	96.9224	70.2211	75.3456	73.8838	5-methyltetrahydropteroyltriglutamate--homocysteine methyltransferase
norG	95.5923	71.832	76.2416	75.2411	HTH-type transcriptional regulator NorG
argR_1	97.4026	70.9677	77.1077	75.2164	Arginine repressor
pbpF	98.3099	72.7101	77.9726	76.8433	Penicillin-binding protein 1F
ykoT	97.8916	65.6626	72.1303	69.6878	putative glycosyltransferase YkoT
prsA	98.1048	78.8183	85.4903	85.2285	Foldase protein PrsA
ecsA	97.4255	74.6612	79.0876	78.1843	ABC-type transporter ATP-binding protein EcsA
trmB	97.6744	75.5039	79.6929	78.4496	tRNA (guanine-N(7)-)-methyltransferase
polA	99.4715	74.5942	79.0906	77.1989	DNA polymerase I
mutM	98.9091	74.1818	79.2559	78.4848	Formamidopyrimidine-DNA glycosylase
coaE	98.3165	64.3098	72.823	71.9697	Dephospho-CoA kinase
gph	99.435	76.5152	80.2609	79.4727	Phosphoglycolate phosphatase
yhbY	97.7778	72.3809	80.4497	80.3175	RNA-binding protein
nadD	98.1132	77.8302	81.9575	81.4465	Nicotinate-nucleotide adenylyltransferase
rsfS	97.479	76.1905	80.8901	80.2521	Ribosomal silencing factor RsfS
tylM1	99.3197	71.9728	76.1149	74.3537	dTDP-3-amino-3,6-dideoxy-alpha-D-glucopyranose N,N-dimethyltransferase
sasA_1	97.5669	71.3065	77.0462	75.5175	Adaptive-response sensory-kinase SasA
yidC	97.1861	69.1558	76.483	75.0269	Membrane protein insertase YidC
rlmB	98.0469	71.6146	75.7219	74.5288	23S rRNA (guanosine-2'-O-)-methyltransferase RlmB
mltG	95.0462	71.0998	77.5668	76.6523	Endolytic murein transglycosylase
penA	99.3618	73.7568	78.5694	76.3417	Penicillin-binding protein 2B
gluP	97.5146	69.4567	75.0201	73.3187	Rhomboid protease GluP
glcK	96.9886	80.6854	84.3689	83.9564	Glucokinase
yibN	92.029	77.5362	81.7834	80.7971	putative protein YibN
glnR	97.6378	74.8032	79.9504	78.6089	HTH-type transcriptional regulator GlnR
folD	99.5354	73.8676	77.7063	75.641	Bifunctional protein FolD protein
xseA	99.1815	73.2143	77.5035	76.0417	Exodeoxyribonuclease 7 large subunit
tlyA	99.3895	74.3872	78.4576	77.5122	Hemolysin A
recN	97.5811	74.2773	77.9248	76.9617	DNA repair protein RecN
opuCC	97.5427	75.5342	79.3972	78.3729	Glycine betaine/carnitine/choline-binding protein OpuCC
coaBC	99.185	67.2372	72.2233	70.384	Coenzyme A biosynthesis bifunctional protein CoaBC
priA	98.5112	72.3739	76.6703	75.4549	primosomal protein N'
rsmB	94.3452	68.9732	75.897	75.1116	Ribosomal RNA small subunit methyltransferase B
stp	93.7082	74.5333	78.7129	77.555	Serine/threonine phosphatase stp
prkC	95.2593	68.4158	73.5378	71.8368	Serine/threonine-protein kinase PrkC
rsgA_1	92.5307	72.0178	76.2635	75.4738	Small ribosomal subunit biogenesis GTPase RsgA
rpe	94.9541	74.0061	78.2025	76.6055	Ribulose-phosphate 3-epimerase
thiN	95.7576	66.9797	72.2116	70.2146	Thiamine pyrophosphokinase
smc_1	98.7352	68.3249	73.9417	72.2878	Chromosome partition protein Smc
rimM	99.4286	69.5238	75.0635	72.5714	Ribosome maturation factor RimM
trmD	99.4602	73.6842	78.1554	76.2483	tRNA (guanine-N(1)-)-methyltransferase
tcyC	96.7192	72.0685	77.5114	77.141	L-cystine import ATP-binding protein TcyC
spo0J	92.7048	73.4234	77.2544	76.1504	Stage 0 sporulation protein J
dacA_2	92.5843	74.0075	78.6271	77.5901	D-alanyl-D-alanine carboxypeptidase DacA
ydfK	97.6401	70.649	75	74.4838	putative membrane protein YdfK
yagU	99.8016	70.3922	75.0223	72.8557	Inner membrane protein YagU
hrtA	98.8253	69.163	74.3645	73.2301	Putative hemin import ATP-binding protein HrtA
rihA	98.9806	69.495	74.6795	72.9483	Pyrimidine-specific ribonucleoside hydrolase RihA
cysB	93.0055	68.5333	77.003	75.3602	HTH-type transcriptional regulator CysB
gmuR_2	97.7778	65.9722	71.6812	70.0694	HTH-type transcriptional regulator GmuR
nrdD	99.7751	76.2873	79.8536	78.9044	Anaerobic ribonucleoside-triphosphate reductase
apbE_2	99.8004	67.7645	72.4044	70.7585	FAD:protein FMN transferase
dus_2	99.3035	71.7871	75.9124	74.749	putative tRNA-dihydrouridine synthase
oxyR_1	99.557	67.1156	72.5264	71.1275	Hydrogen peroxide-inducible genes activator
lrgA	98.3333	68.4343	73.8421	72.619	Antiholin-like protein LrgA
larO	99.3169	70.9191	76.2239	74.4693	Nickel import ATP-binding protein LarO
larB	99.4602	71.0027	77.5639	74.5072	Pyridinium-3,5-biscarboxylic acid mononucleotide synthase
tdh_1	98.9775	65.6347	71.2204	69.0369	L-threonine 3-dehydrogenase
thiM	97.7273	63.4981	72.7485	71.4829	Hydroxyethylthiazole kinase
pdxI	98.5109	73.8832	79.3337	78.1787	Pyridoxine 4-dehydrogenase
npr	95.2065	74.41	79.5969	77.8024	NADH peroxidase
glxR	95.4704	73.31	77.3161	76.0906	2-hydroxy-3-oxopropionate reductase
hisF	92.3584	70.6192	75.4794	74.7036	Imidazole glycerol phosphate synthase subunit HisF
hisH	94.8963	67.9426	74.0874	73.2057	Imidazole glycerol phosphate synthase subunit HisH
hisD	99.6892	72.9604	77.4324	75.4079	Histidinol dehydrogenase
dedA_2	92.0852	74.7336	78.326	77.4488	Protein DedA
pepQ	93.6937	77.7778	81.1908	80.4955	Xaa-Pro dipeptidase
ykuT	97.0917	70.9751	75.9762	74.3504	putative MscS family protein YkuT
ykuL	93.6992	74.7968	80.3805	79.8781	CBS domain-containing protein YkuL
murI	92.8224	68.6131	74.4136	72.5092	Glutamate racemase
ppx	93.0818	69.9161	75.0117	73.4801	Exopolyphosphatase
mro	99.6191	71.1429	76.8119	76.2745	Aldose 1-epimerase
cdaR	91.6155	72.1881	76.5078	75.2045	CdaA regulatory protein CdaR
ung	94.5166	78.4993	82.4074	81.241	Uracil-DNA glycosylase
mltF_1	97.4948	78.3577	83.1652	82.9854	Membrane-bound lytic murein transglycosylase F
oppA_1	91.591	72.7768	78.2234	77.5739	Oligopeptide-binding protein OppA
argH	92.8063	75.4839	79.6472	79.0954	Argininosuccinate lyase
uvrB	95.4092	79.5908	82.4989	81.986	UvrABC system protein B
tetA	94.5698	72.0833	76.3759	75.7462	Tetracycline resistance protein, class B
pgcA	91.8403	77.8357	82.0035	81.25	Phosphoglucomutase
gpsA	96.5585	75.2212	78.6136	77.1386	Glycerol-3-phosphate dehydrogenase [NAD(P) ]
lgt	93.404	74.0213	78.9177	77.9158	Phosphatidylglycerol--prolipoprotein diacylglyceryl transferase
pstS1_1	92.4657	73.2877	77.9839	76.7123	Phosphate-binding protein PstS 1
pstS1_2	95.2381	77.2575	81.7867	80.9051	Phosphate-binding protein PstS 1
yheS_1	95.7136	75.3908	78.7331	77.9798	putative ABC transporter ATP-binding protein YheS
gtfA_2	99.7349	67.1315	72.6024	69.917	UDP-N-acetylglucosamine--peptide N-acetylglucosaminyltransferase GtfA subunit
gtfA_4	98.5113	69.0661	74.4615	72.0169	UDP-N-acetylglucosamine--peptide N-acetylglucosaminyltransferase GtfA subunit
yicL_3	99.6805	66.7738	72.5453	71.2219	putative inner membrane transporter YicL
srrA_2	99.4513	77.2291	81.1966	79.9315	Transcriptional regulatory protein SrrA
sasA_3	99.6719	75.5115	78.5403	76.9007	Adaptive-response sensory-kinase SasA
dapX_2	93.266	75.9591	79.6053	78.8217	putative N-acetyl-LL-diaminopimelate aminotransferase
cpoA	98.436	73.3138	78.6874	78.9345	Alpha-galactosylglucosyldiacylglycerol synthase
dppE_4	99.2092	76.8063	81.8026	80.1885	Dipeptide-binding protein DppE
hcaB_2	98.6842	72.1491	76.9121	75.6579	3-phenylpropionate-dihydrodiol/cinnamic acid-dihydrodiol dehydrogenase
rpiA_1	94.6188	66.8161	73.4632	71.5247	Ribose-5-phosphate isomerase A
amtB	98.2536	70.9382	76.2502	74.2597	Ammonia channel
xpkA_1	99.324	82.087	86.3799	85.1077	Xylulose-5-phosphate phosphoketolase
purR_1	94.4118	68.8299	77.6744	77.598	HTH-type transcriptional repressor PurR
pepO	97.9656	76.4481	80.237	78.8211	Neutral endopeptidase
trxA_2	98.1308	75.3894	80.2842	79.595	Thioredoxin
hepT_1	98.8923	69.3857	74.0629	72.8097	Heptaprenyl diphosphate synthase component 2
norW	98.3255	79.0943	83.504	82.6531	Nitric oxide reductase FlRd-NAD( ) reductase
ecfA1	98.6951	73.9027	78.651	78.2325	Energy-coupling factor transporter ATP-binding protein EcfA1
ecfA2	98.536	72.2973	76.3182	75.0284	Energy-coupling factor transporter ATP-binding protein EcfA2
ecfT_1	98.5019	76.779	79.8967	79.4008	Energy-coupling factor transporter transmembrane protein EcfT
truA	99.2395	72.1166	77.731	76.4259	tRNA pseudouridine synthase A
mntB_1	99.729	73.6054	81.3549	79.4715	Manganese transport system ATP-binding protein MntB
mntB_2	99.6575	73.8585	77.6181	76.1578	Manganese transport system membrane protein MntB
yhdG_2	94.2577	75.2101	78.379	77.9184	putative amino acid permease YhdG
cydD	97.1742	71.8401	75.7446	74.7982	ATP-binding/permease protein CydD
iolU_2	90.4615	69.9487	76.4993	76.5641	scyllo-inositol 2-dehydrogenase (NADP( )) IolU
gatA	91.5984	76.571	81.1058	79.8156	Glutamyl-tRNA(Gln) amidotransferase subunit A
ctpE	95.2564	67.5214	73.4497	72.9274	Calcium-transporting ATPase CtpE
deaD	93.0337	69.1908	75.4864	73.8577	ATP-dependent RNA helicase DeaD
gdh	95.7684	76.095	80.007	78.9532	NADP-specific glutamate dehydrogenase
mnaA	98.1233	74.7989	77.3064	75.8713	UDP-N-acetylglucosamine 2-epimerase
pepT	95.7224	73.527	77.7711	75.343	Peptidase T
cvfB	93.3559	72.0721	77.4337	76.8018	Conserved virulence factor B
scpA	92.1875	69.9346	75.1163	73.543	Segregation and condensation protein A
bepA	90.8589	73.8377	77.4013	76.3987	Beta-barrel assembly-enhancing protease
ettA	97.2789	73.9633	78.3212	77.708	Energy-dependent translational throttle protein EttA
ctpA	99.121	72.9547	78.1732	75.9017	Carboxy-terminal processing protease CtpA
lacX	98.2935	70.3072	75.869	73.4926	Protein LacX, plasmid
parC	94.1656	75.3978	79.2726	78.009	DNA topoisomerase 4 subunit A
ppaC	93.3333	77.8495	82.7031	82.043	putative manganese-dependent inorganic pyrophosphatase
degV_1	97.0115	78.0069	80.9504	80.1149	Protein DegV
rqcH_1	96.8951	72.6421	76.1928	75.1611	Rqc2 RqcH
pyrR_1	98.0952	69.9048	77.0481	76.1905	Bifunctional protein pyrR
rluD_1	95.3463	70.8875	75.6379	75.2164	Ribosomal large subunit pseudouridine synthase D
lspA	99.3333	70.6667	76.3947	74.8046	Lipoprotein signal peptidase
fhs1	97.343	73.1884	77.2695	76.2379	Formate--tetrahydrofolate ligase 1
rlmL	97.6725	75.7417	80.4441	79.7386	Ribosomal RNA large subunit methyltransferase L
recU	97.1154	74.8769	81.1107	80.2083	Holliday junction resolvase RecU
csbB	91.9321	69.9575	74.8673	73.4076	putative glycosyltransferase
plsC	97.4843	71.6981	76.286	75.0786	1-acyl-sn-glycerol-3-phosphate acyltransferase
yjjG	96.9571	67.9115	73.6476	72.4758	Pyrimidine 5'-nucleotidase YjjG
uppS	95.5128	72.4359	77.8882	76.4103	Ditrans,polycis-undecaprenyl-diphosphate synthase ((2E,6E)-farnesyl-diphosphate specific)
proS	91.6959	79.1228	81.7268	81.1696	Proline--tRNA ligase
rimP	94.9685	77.1488	81.2602	79.6646	Ribosome maturation factor RimP
rplGA	97.7124	79.4118	84.7948	83.9869	putative ribosomal protein YlxQ
trePP	98.7137	66.7034	73.0089	71.3682	Trehalose 6-phosphate phosphorylase
proA	97.9822	71.1864	76.3729	75.1009	Gamma-glutamyl phosphate reductase
proB	95.3634	75.4386	79.3748	78.7027	Glutamate 5-kinase
gdpP	97.6652	78.1917	81.9934	81.545	Cyclic-di-AMP phosphodiesterase GdpP
gyrA	93.7549	78.8056	81.6077	81.1866	DNA gyrase subunit A
recF	93.3333	73.6	78.9309	78.2667	DNA replication and repair protein RecF
mutS2	95.22	74.5347	77.7762	76.2479	Endonuclease MutS2
zapA	99.6124	77.7778	85.2593	84.3254	Cell division protein ZapA
nrnA_2	94.6708	75.3396	78.367	77.0115	putative bifunctional oligoribonuclease and PAP phosphatase NrnA
ruvA	90.0327	69.7865	75.98	74.8769	Holliday junction ATP-dependent DNA helicase RuvA
mutS	93.7941	72.5009	77.0755	76.7215	DNA mismatch repair protein MutS
pgsA	97.7778	74.0171	80.2991	80.0855	CDP-diacylglycerol--glycerol-3-phosphate 3-phosphatidyltransferase
yclM	92.2395	75.0185	78.9931	77.9624	Aspartokinase 3
glnH_2	95.2381	73.7828	77.7201	76.7857	Glutamine-binding periplasmic protein
glnQ_2	96.2617	72.457	78.1259	77.4143	Glutamine transport ATP-binding protein GlnQ
tpx	94.9097	73.8916	81.2087	80.505	Thiol peroxidase
thiI	91.954	78.1609	82.0539	81.5682	putative tRNA sulfurtransferase
iscS_2	92.6407	75.8442	79.8293	78.5714	Cysteine desulfurase IscS
ezrA	91.4053	73.1127	76.5755	75.5593	Septation ring formation regulator EzrA
msrC	92.2078	72.9437	78.1806	77.3809	Free methionine-R-sulfoxide reductase
ubiB	92.9188	72.3086	76.4882	75.8204	putative protein kinase UbiB
galT	98.1557	70.2943	75.8379	73.5927	Galactose-1-phosphate uridylyltransferase
znuC	99.7139	73.9628	78.7591	77.1588	Zinc import ATP-binding protein ZnuC
ispE	97.4625	72.895	77.1562	75.5479	4-diphosphocytidyl-2-C-methyl-D-erythritol kinase
rnmV	98.5816	70.3901	76.1233	73.9556	Ribonuclease M5
cobB	98.8653	69.943	74.4144	73.5755	NAD-dependent protein deacetylase
mvaA	98.3529	70.1961	75.1002	74	3-hydroxy-3-methylglutaryl-coenzyme A reductase
dus_1	99.4413	70.8709	76.5196	74.3744	putative tRNA-dihydrouridine synthase
yafV	98.5843	66.9241	74.7321	73.2304	Omega-amidase YafV
tsaD	96.2428	76.5896	79.526	78.8054	tRNA N6-adenosine threonylcarbamoyltransferase
mshD	95.9707	67.5824	74.6258	73.6615	Mycothiol acetyltransferase
phnC	99.3515	74.4488	79.6899	77.6042	Phosphate-import ATP-binding protein PhnC
phnX	95.2381	68.3019	74.1541	70.8176	Phosphonoacetaldehyde hydrolase
rsmI	99.6655	70.4571	76.1385	74.3715	Ribosomal RNA small subunit methyltransferase I
tmk	99.2493	72.0721	78.0029	75.7099	Thymidylate kinase
tadA_1	99.4083	74.1617	79.5639	77.8106	tRNA-specific adenosine deaminase
yacP	96.8864	74.7253	79.243	78.663	hypothetical protein
cysS	99.2923	74.9469	78.5564	77.1408	Cysteine--tRNA ligase
yacL	99.7449	75.9354	80.035	78.9004	putative PIN and TRAM-domain containing protein YacL
lrpC	99.5699	73.5484	78.0346	76.8817	HTH-type transcriptional regulator LrpC
naiP	99.7475	67.2619	72.1083	70.6208	Putative niacin/nicotinamide transporter NaiP
rpoA*	98.9418	92.91	95.1088	94.9206	DNA-directed RNA polymerase subunit alpha
yjdJ	99.3266	73.8351	81.0628	80.8772	putative protein YjdJ
rplV	99.7126	92.2414	95.538	95.4023	50S ribosomal protein L22
pyrH	96.4039	82.7109	85.3542	84.9239	Uridylate kinase
rpsH	99.495	92.4242	95.5528	95.0758	30S ribosomal protein S8
rpiA_2	99.8538	77.4854	81.7763	80.4094	Ribose-5-phosphate isomerase A
gpmA_1	94.6903	73.3038	77.7696	76.6224	2,3-bisphosphoglycerate-dependent phosphoglycerate mutase
accC_2	99.3197	66.5155	72.5706	70.7105	Biotin carboxylase
fabH_2	99.3827	72.7366	76.5375	75.1029	3-oxoacyl-[acyl-carrier-protein] synthase 3
manX_1	99.8073	71.5116	75.9759	74.7093	PTS system mannose-specific EIIAB component
manX_2	99.2857	69.5444	74.9967	73.9286	PTS system mannose-specific EIIAB component
norR	99.8597	71.9633	75.959	74.6432	Anaerobic nitric oxide reductase transcription regulator NorR
manZ	97.1061	79.0164	84.4335	83.0601	PTS system mannose-specific EIID component
thrB	98.9726	67.1233	73.4748	71.8607	Homoserine kinase
yhgF	99.13	71.9153	77.0102	75.5985	Protein YhgF
tagA	99.5935	68.6992	74.9776	73.5374	N-acetylglucosaminyldiphosphoundecaprenol N-acetyl-beta-D-mannosaminyltransferase
cpdA_2	99.3464	68.6274	74.3147	72.8758	hypothetical protein
dtpT	99.4569	75.1527	79.9332	78.5811	Di-/tripeptide transporter
sbnD_2	94.7712	72.0033	76.784	75.5419	Staphyloferrin B transporter
copB	97.2059	70.1961	75.4219	73.75	Copper-exporting P-type ATPase B
yxeI_2	99.7974	70.8207	75.5319	73.7589	putative protein YxeI
mutY	99.455	67.4841	72.9966	71.7984	Adenine DNA glycosylase
nhaC_1	99.0175	73.4035	77.0908	76.0351	Na( )/H( ) antiporter NhaC
yfeW_2	99.798	72.3577	76.9757	75.5081	Putative D-alanyl-D-alanine carboxypeptidase
aspB	99.3367	70.361	77.0356	75.995	Asparagine--oxo-acid transaminase
dinG_1	98.3244	71.5152	75.7732	74.8663	3'-5' exonuclease DinG
galK_1	95.4207	71.885	76.5649	76.0916	Galactokinase
bglA_1	99.4444	76.25	80.9607	80.6597	Aryl-phospho-beta-D-glucosidase BglA
bacC_1	99.7323	65.8635	72.7452	70.9088	Dihydroanticapsin 7-dehydrogenase
act_2	95.2381	69.4885	75.0828	73.2968	Methanol dehydrogenase activator
yidA_1	99.7494	68.1704	74.6633	72.7948	Sugar phosphatase YidA
purE	95.0311	72.2567	76.9611	75.6729	N5-carboxyaminoimidazole ribonucleotide mutase
purK_2	98.2317	71.0875	75.0417	73.9611	N5-carboxyaminoimidazole ribonucleotide synthase
purC	96.9945	68.0328	74.4659	73.0057	Phosphoribosylaminoimidazole-succinocarboxamide synthase
purQ	97.5037	68.5926	73.7485	72.4189	Phosphoribosylformylglycinamidine synthase subunit PurQ
purL	94.5045	74.8198	78.9364	78.3333	Phosphoribosylformylglycinamidine synthase subunit PurL
purF	94.9141	74.9654	78.1739	77.6854	Amidophosphoribosyltransferase
purM	95.809	67.5439	72.187	70.9552	Phosphoribosylformylglycinamidine cyclo-ligase
purH	94.1944	75.5382	78.8161	78.4736	Bifunctional purine biosynthesis protein PurH
pucK	99.8509	73.6018	79.0979	78.809	Nucleobase transporter PlUacP
The bold letters indicate the genes are the best discrimination power in L. plantarum group.
* The conventional applied phylogenetic markers

## Sheet: Supplementary Table S2
Supplementary Table S2. Genomic characteristics of L. plantarum group type strains and BCRC 06B0048
Species	Strain no.	Accession no.	Genome size (bp)	G+C content (%)	No. of contigs	No. of CDS
Lactiplantibacillus argentoratensis	DSM 16365T	GCA_003641165.1	3.3	45	6	3191
Lactiplantibacillus daoliensis	116-1AT	NZ_BJDH01000001.1	2.6	43.67	19	2455
Lactiplantibacillus daowaiensis	203-3T	GCA_005405085.1	2.8	44	46	2738
Lactiplantibacillus dongliensis	218-3T	GCA_005405105.1	3.1	44.7	71	2897
Lactiplantibacillus fabifermentans	DSM 21115T	GCA_000498955.2	3.2	45	181	3119
Lactiplantibacillus garii	FI11369T	NZ_QWZQ01000100.1	2.9	48.3	158	2723
Lactiplantibacillus herbarum	TCF032-E4T	GCA_001039045.1	2.9	43.4	55	2811
Lactiplantibacillus modestisalitolerans	NBRC 107235T	GCA_005405425.1	2.8	48.6	37	2475
Lactiplantibacillus mudanjiangensis	11050T	GCA_005405385.1	3.3	43.1	13	3227
Lactiplantibacillus nangangensis	381-7T	NZ_BJDI01000001.1	2.9	44.3	39	2763
Lactiplantibacillus paraplantarum	DSM 10667T	GCA_003641145.1	3.4	43.9	7	3226
Lactiplantibacillus pentosus	DSM 20314T	GCA_003641185.1	3.7	46.3	2	3312
Lactiplantibacillus pentosus	BCRC 06B0048	JAGHKR000000000	3.7	46.2	51	3293
Lactiplantibacillus pingfangensis	382-1T	NZ_BJDG01000001.1	2.9	44.17	59	2716
Lactiplantibacillus plajomi	NBRC 107333T	GCA_005405405.1	2.8	48.7	77	2633
Lactiplantibacillus plantarum	ATCC 14917T	GCA_000143745.1	3.2	44.3	9	3002
Lactiplantibacillus songbeiensis	398-2T	GCA_005405125.1	3	44.4	50	2795
Lactiplantibacillus xiangfangensis	LMG 26013T	GCA_001438845.1	3	45.1	103	2757

## Sheet: Supplementary Table S3
Supplementary Table S3. Identification of L. plantarum isolates from various sources using MALDI-TOF MS, species-specific PCR and mutL sequencing methods
No.	Source	Isolate no.	MALDI-TOF MS	Species-specific PCR	mutL sequencing
1	Animal feces	8G-15	L. plantarum	L. plantarum	L. plantarum
2	Animal feces	8J-1	L. argentoratensis	L. plantarum	L. plantarum
3	Dried bamboo shoot	M6	L. argentoratensis	L. plantarum	L. plantarum
4	Rotten tomato	6B-4	L. plantarum	L. plantarum	L. plantarum
5	Silage	Silage1	L. plantarum	L. plantarum	L. plantarum
6	Sour chinese cabbage	4B-1	L. plantarum	L. plantarum	L. plantarum
7	Sour chinese cabbage	4C-8	L. plantarum	L. plantarum	L. plantarum
8	Sour chinese cabbage	5A-11	L. plantarum	L. plantarum	L. plantarum
9	Sour chinese cabbage	SBT01	L. plantarum	L. plantarum	L. plantarum
10	Sour chinese cabbage	SWH03-1	L. plantarum	L. plantarum	L. plantarum
11	Sour chinese cabbage	YARB03	L. plantarum	L. plantarum	L. plantarum
12	Suan-tsai (fermented mustard green product of Taiwan)	3B-7	L. plantarum	L. plantarum	L. plantarum
13	Suan-tsai (fermented mustard green product of Taiwan)	6K-1	L. plantarum	L. plantarum	L. plantarum

## Sheet: Supplementary Table S4
Supplementary Table S4. Differential characteristics between the L. pentosus BCRC 06B0048 and BCRC 11053T
Characteristic	BCRC 06B0048	BCRC 11053T
Genome sequence comparison (%)
dDDH	78.1
Acid production from:
L-rhamnose	+	W
Amygdalin	W	+
Arbutin	W	+
D-Sorbitol	+	‒
Enzymatic activity
Esterase	‒	+
Esterase lipase	‒	+
Fatty acid compositions
C18:1 ω9c	‒	16.9
Summed feature 8*	39.6	27.8
*Summed feature 8 comprises C18:1 ω7c and/or C18:1 ω6c
